# Supplementary material for: Transcriptional profiling of Medicago truncatula under salt stress identified a novel CBF transcription factor MtCBF4 that plays an important role in abiotic stress responses
Source: BMC Plant Biol. 2011 Jul 1;11:109. doi: 10.1186/1471-2229-11-109 (PMC3146422; doi:10.1186/1471-2229-11-109)
Supplement: Additional file 1 — Root length data for Medicago truncatula seedlings grown under salt stress. Ten biological replicates for each NaCl concentration. The unit used is centimeter. The calculations and statistical test results are also available in this file. [file 1471-2229-11-109-S1.XLS]

## Sheet: root length
NaCl Concentration/Date	Day0	Day1	Day2	Day3	Day4	Day5	Day6	Day7	(unit:cm)
CK-1	1.7	3.8	4.7	6.5	6.5	6.5	6.5	6.6
CK-2	1.4	3.6	4.5	6.4	7	7	7	7.2												Growth rate calculation
CK-3	0.8	2.2	2.6	3.5	4.1	4.5	4.5	4.8																					Average value of growth rate
CK-4	0.5	1.4	2.5	3.4	3.9	4.1	4.2	4.5		Average value of root length																												I50 estimation
CK-5	0.5	1	1.9	3.2	4.2	4.5	4.5	4.8			Day0	Day1	Day2	Day3	Day4	Day5	Day6	Day7
CK-6	1.7	3.5	4.1	5.1	5.4	5.5	5.5	5.8		CK	1.05	2.31	3.14	4.43	4.92	5.15	5.2	5.5			Day1	Day2	Day3	Day4	Day5	Day6	Day7			Day1	Day2	Day3	Day4	Day5	Day6	Day7			Day1	Day2	Day3	Day4	Day5	Day6	Day7
CK-7	1.8	3.7	4.5	6.2	6.5	6.6	6.6	6.8		60mM	1.13	1.95	2.55	3.07	3.42	3.6	3.73	4.01		CK-1	1.23529	1.76471	2.82353	2.82353	2.82353	2.82353	2.88235		CK	1.20405	2.22602	3.73588	4.42	4.80227	4.89449	5.33148		CK	1	1	1	1	1	1	1
CK-8	0.9	1.3	2.2	3.1	3.5	3.8	4	4.5		80mM	1.07	1.77	2.21	2.59	2.87	3.05	3.1	3.17		CK-2	1.57143	2.21429	3.57143	4	4	4	4.14286		60mM	0.816373	1.44355	1.9826	2.26483	2.47326	2.58414	2.84971		60mM	0.67802	0.648491	0.53069	0.512405	0.515019	0.527969	0.534506
CK-9	0.8	1.9	3.3	4.6	5.5	5.8	5.8	6		90mM	1.15	1.72	2.09	2.39	2.63	2.76	2.78	2.89		CK-3	1.75	2.25	3.375	4.125	4.625	4.625	5		80mM	0.859262	1.41252	1.85345	2.14055	2.30986	2.36942	2.47454		80mM	0.713641	0.634551	0.496122	0.484286	0.480993	0.4841	0.464138
CK-10	0.4	0.7	1.1	2.3	2.6	3.2	3.4	4		100mM	1.29	1.89	2.24	2.44	2.76	2.84	2.9	3.05		CK-4	1.8	4	5.8	6.8	7.2	7.4	8		90mM	0.560484	0.961998	1.23068	1.49827	1.63361	1.6679	1.76121		90mM	0.465497	0.43216	0.329422	0.338974	0.340175	0.34077	0.330341
60mM-1	1.7	2.8	3	3.6	3.9	4.1	4.2	4.5		110mM	1.42	1.96	2.34	2.68	2.84	2.95	3.03	3.09		CK-5	1	2.8	5.4	7.4	8	8	8.6		100mM	0.606052	0.964421	1.21255	1.61685	1.69512	1.77763	1.93261		100mM	0.503343	0.433249	0.324568	0.365803	0.352984	0.36319	0.362491
60mM-2	1.6	2.5	3.4	4.2	4.9	4.9	5.2	6		120mM	1.39	1.8	1.98	2.18	2.31	2.34	2.4	2.49		CK-6	1.05882	1.41176	2	2.17647	2.23529	2.23529	2.41176		110mM	0.482301	0.795035	1.07502	1.22748	1.30483	1.40704	1.44863		110mM	0.400564	0.357155	0.287754	0.277711	0.271712	0.287474	0.271712
60mM-3	1.5	2.8	3.8	4.1	4.6	4.7	4.7	4.8		140mM	1.41	1.72	1.92	2.09	2.27	2.31	2.42	2.48		CK-7	1.05556	1.5	2.44444	2.61111	2.66667	2.66667	2.77778		120mM	0.31427	0.447071	0.577992	0.686031	0.703437	0.74535	0.801771		120mM	0.26101	0.200839	0.154713	0.155211	0.14648	0.152283	0.150385
60mM-4	0.5	0.8	1.2	1.5	1.5	1.8	1.8	2		160mM	1.37	1.69	1.82	1.94	2.07	2.12	2.24	2.29		CK-8	0.444444	1.44444	2.44444	2.88889	3.22222	3.44444	4		140mM	0.292413	0.435511	0.599359	0.730923	0.752887	0.845882	0.898367		140mM	0.242857	0.195646	0.160433	0.165367	0.156777	0.172823	0.168503
60mM-5	0.5	1.5	1.9	2.4	2.6	2.8	2.8	3		180mM	1.35556	1.44444	1.46667	1.61111	1.65556	1.71111	1.71111	1.71111		CK-9	1.375	3.125	4.75	5.875	6.25	6.25	6.5		160mM	0.338712	0.466494	0.597883	0.69668	0.737896	0.84873	0.901507		160mM	0.28131	0.209564	0.160038	0.15762	0.153656	0.173405	0.169092
60mM-6	1.6	2.2	2.9	3.6	3.9	4.4	4.5	4.8		200mM	1.64	1.77	1.8	1.83	1.9	1.92	1.92	1.92		CK-10	0.75	1.75	4.75	5.5	7	7.5	9		180mM	0.0611111	0.0888889	0.271111	0.30254	0.334286	0.334286	0.334286		180mM	0.0507544	0.0399318	0.0725695	0.0684479	0.0696099	0.0682983	0.0627004
60mM-7	1.6	2.7	3.6	4	4.7	4.8	5	5.2												60mM-1	0.647059	0.764706	1.11765	1.29412	1.41176	1.47059	1.64706		200mM	0.0834862	0.106668	0.124168	0.154429	0.16852	0.16852	0.16852		200mM	0.0693376	0.0479187	0.0332366	0.0349387	0.0350918	0.0344306	0.0316085
60mM-8	1	1.7	2	2.7	3.3	3.5	3.8	4.1												60mM-2	0.5625	1.125	1.625	2.0625	2.0625	2.25	2.75
60mM-9	0.8	1.7	2.2	2.8	3	3.1	3.4	3.8												60mM-3	0.866667	1.53333	1.73333	2.06667	2.13333	2.13333	2.2
60mM-10	0.5	0.8	1.5	1.8	1.8	1.9	1.9	1.9												60mM-4	0.6	1.4	2	2	2.6	2.6	3
80mM-1	1.5	2.3	2.8	3	3.2	3.3	3.3	3.3												60mM-5	2	2.8	3.8	4.2	4.6	4.6	5
80mM-2	1.5	2.2	2.5	2.9	3.4	3.8	3.8	3.9												60mM-6	0.375	0.8125	1.25	1.4375	1.75	1.8125	2		Standard error values of growth rate
80mM-3	0.6	1.3	1.8	2.2	2.5	2.6	2.6	2.6		Standard error values of root lenth										60mM-7	0.6875	1.25	1.5	1.9375	2	2.125	2.25											T-test based on NaCl concentration
80mM-4	0.7	1.7	2.6	3.3	4	4	4.1	4.2			Day0	Day1	Day2	Day3	Day4	Day5	Day6	Day7		60mM-8	0.7	1	1.7	2.3	2.5	2.8	3.1			Day1	Day2	Day3	Day4	Day5	Day6	Day7
80mM-5	0.4	1.3	1.8	2	2	2.1	2.1	2.3		CK	0.173365	0.388287	0.3995	0.489001	0.465666	0.414528	0.394405	0.355278		60mM-9	1.125	1.75	2.5	2.75	2.875	3.25	3.75		CK	0.136883	0.269273	0.427204	0.589634	0.676081	0.697986	0.795596			Day1	Day2	Day3	Day4	Day5	Day6	Day7
80mM-6	2	2.9	3.1	3.8	4.2	4.4	4.5	4.6		60mM	0.164688	0.243698	0.288386	0.307336	0.377948	0.369083	0.388458	0.427252		60mM-10	0.6	2	2.6	2.6	2.8	2.8	2.8		60mM	0.145696	0.195738	0.252537	0.257727	0.27821	0.278121	0.306994		60mM	0.0930782	0.0137152	0.000171518	0.00073343	0.000895239	0.00160918	0.00318939
80mM-7	1.7	2.3	2.8	3	3.3	3.6	3.6	3.6		80mM	0.175151	0.192671	0.199694	0.225807	0.275298	0.291452	0.291357	0.287537		80mM-1	0.533333	0.866667	1	1.13333	1.2	1.2	1.2		80mM	0.193159	0.320487	0.383547	0.427555	0.424594	0.428653	0.457705		80mM	0.753276	0.896474	0.664547	0.751758	0.639676	0.570559	0.346116
80mM-8	0.9	1.3	2	2.3	2.4	3	3.1	3.1		90mM	0.174005	0.22891	0.250976	0.317087	0.325935	0.349349	0.34377	0.375781		80mM-2	0.466667	0.666667	0.933333	1.26667	1.53333	1.53333	1.6		90mM	0.0805667	0.150914	0.192256	0.218566	0.233411	0.242284	0.253918		90mM	0.157806	0.178617	0.127754	0.124861	0.0830987	0.0810417	0.0778665
80mM-9	0.8	1.2	1.3	1.6	1.8	1.8	1.9	2		100mM	0.212629	0.245606	0.26	0.240924	0.248641	0.248641	0.253421	0.260875		80mM-3	1.16667	2	2.66667	3.16667	3.33333	3.33333	3.33333		100mM	0.150211	0.215265	0.292918	0.449477	0.464139	0.509828	0.553151		100mM	0.745236	0.989527	0.948862	0.777185	0.880654	0.812078	0.745354
80mM-10	0.6	1.2	1.4	1.8	1.9	1.9	2	2.1		110mM	0.219494	0.221711	0.267582	0.31686	0.297844	0.334747	0.313776	0.32299		80mM-4	1.42857	2.71429	3.71429	4.71429	4.71429	4.85714	5		110mM	0.0840998	0.130176	0.178248	0.198671	0.211504	0.244482	0.24255		110mM	0.325982	0.270886	0.45589	0.243004	0.254588	0.296751	0.228389
90mM-1	1.8	2.9	3	3.3	3.5	3.7	3.7	3.7		120mM	0.181628	0.236643	0.255082	0.293182	0.299425	0.307029	0.310913	0.328109		80mM-5	2.25	3.5	4	4	4.25	4.25	4.75		120mM	0.0903556	0.108969	0.112226	0.140058	0.139575	0.136288	0.138397		120mM	0.194491	0.0223996	0.015199	0.0190247	0.0136013	0.0166091	0.0213052
90mM-2	1.9	2.6	3.5	4.2	4.6	5	5	5.5		140mM	0.176667	0.175626	0.202649	0.184662	0.22063	0.235443	0.231805	0.229395		80mM-6	0.45	0.55	0.9	1.1	1.2	1.25	1.3		140mM	0.0802568	0.0861143	0.11725	0.131028	0.12965	0.138438	0.147581		140mM	0.824161	0.920922	0.899723	0.820782	0.804488	0.617048	0.667397
90mM-3	0.9	1.7	2.4	2.8	3	3	3	3.1		160mM	0.198354	0.158079	0.155492	0.146969	0.166032	0.174992	0.165462	0.158079		80mM-7	0.352941	0.647059	0.764706	0.941176	1.11765	1.11765	1.11765		160mM	0.0976279	0.136418	0.18018	0.191715	0.20456	0.21262	0.222025		160mM	0.665954	0.826372	0.991424	0.825102	0.926974	0.985932	0.983045
90mM-4	0.8	1.1	1.5	1.7	2.2	2.4	2.4	2.8		180mM	0.176257	0.178885	0.170489	0.17477	0.177169	0.19405	0.19405	0.19405		80mM-8	0.444444	1.22222	1.55556	1.66667	2.33333	2.44444	2.44444		180mM	0.0239598	0.0288319	0.104785	0.107996	0.103587	0.103587	0.103587		180mM	0.0124255	0.0177213	0.143197	0.106943	0.120543	0.0577904	0.045098
90mM-5	0.5	0.8	1	1.1	1.3	1.5	1.5	1.5		200mM	0.216128	0.229032	0.225586	0.229032	0.256472	0.255082	0.255082	0.255082		80mM-9	0.5	0.625	1	1.25	1.25	1.375	1.5		200mM	0.018044	0.018493	0.0246662	0.0263108	0.0245154	0.0245154	0.0245154		200mM	0.519867	0.543237	0.183676	0.194839	0.145775	0.145775	0.145775
90mM-6	1.7	1.8	1.8	1.8	1.8	1.8	1.8	1.9												80mM-10	1	1.33333	2	2.16667	2.16667	2.33333	2.5
90mM-7	1.6	2.4	2.6	2.7	3	3	3	3												90mM-1	0.611111	0.666667	0.833333	0.944444	1.05556	1.05556	1.05556
90mM-8	1.1	1.7	2.2	3.2	3.3	3.5	3.5	3.5												90mM-2	0.368421	0.842105	1.21053	1.42105	1.63158	1.63158	1.89474											red box indicates significance: p-value<0.05
90mM-9	0.7	1.3	1.6	1.8	2.1	2.1	2.2	2.2												90mM-3	0.888889	1.66667	2.11111	2.33333	2.33333	2.33333	2.44444
90mM-10	0.5	0.9	1.3	1.3	1.5	1.6	1.7	1.7												90mM-4	0.375	0.875	1.125	1.75	2	2	2.5
100mM-1	1.7	2	2.5	2.9	3	3.4	3.4	3.4												90mM-5	0.6	1	1.2	1.6	2	2	2
100mM-2	1.5	2.1	2.3	2.6	2.8	2.8	2.8	2.8												90mM-6	0.0588235	0.0588235	0.0588235	0.0588235	0.0588235	0.0588235	0.117647
100mM-3	1.4	2.7	3.5	3.6	4.2	4.2	4.3	4.3												90mM-7	0.5	0.625	0.6875	0.875	0.875	0.875	0.875
100mM-4	0.7	0.9	1.2	1.4	1.5	1.6	1.6	1.6												90mM-8	0.545455	1	1.90909	2	2.18182	2.18182	2.18182
100mM-5	0.4	1.1	1.4	1.8	2.5	2.6	2.8	3												90mM-9	0.857143	1.28571	1.57143	2	2	2.14286	2.14286
100mM-6	2.3	3	3.2	3.1	3.3	3.4	3.5	3.8												90mM-10	0.8	1.6	1.6	2	2.2	2.4	2.4
100mM-7	2.3	2.9	3.1	3.1	3.2	3.2	3.3	3.8												100mM-1	0.176471	0.470588	0.705882	0.764706	1	1	1
100mM-8	1.1	1.6	2.1	2.6	3.1	3.1	3.1	3.2												100mM-2	0.4	0.533333	0.733333	0.866667	0.866667	0.866667	0.866667
100mM-9	0.9	1.5	1.6	1.7	2.1	2.2	2.2	2.3												100mM-3	0.928571	1.5	1.57143	2	2	2.07143	2.07143
100mM-10	0.6	1.1	1.5	1.6	1.9	1.9	2	2.3												100mM-4	0.285714	0.714286	1	1.14286	1.28571	1.28571	1.28571
110mM-1	1.9	2.5	3.2	3.1	3.2	3.2	3.2	3.3												100mM-5	1.75	2.5	3.5	5.25	5.5	6	6.5
110mM-2	1.9	2.2	2.3	2.2	2.6	2.6	2.7	2.7												100mM-6	0.304348	0.391304	0.347826	0.434783	0.478261	0.521739	0.652174
110mM-3	1.4	2.1	2.4	3.2	3.5	3.5	3.5	3.6												100mM-7	0.26087	0.347826	0.347826	0.391304	0.391304	0.434783	0.652174
110mM-4	0.8	1.4	1.7	1.8	2	2	2.2	2.2												100mM-8	0.454545	0.909091	1.36364	1.81818	1.81818	1.81818	1.90909
110mM-5	0.5	0.9	1.3	1.6	1.7	1.8	2	2												100mM-9	0.666667	0.777778	0.888889	1.33333	1.44444	1.44444	1.55556
110mM-6	2.5	3.2	3.6	4.4	4.4	4.7	4.7	4.8												100mM-10	0.833333	1.5	1.66667	2.16667	2.16667	2.33333	2.83333
110mM-7	2.3	2.6	3.6	4.2	4.2	4.7	4.7	4.8												110mM-1	0.315789	0.684211	0.631579	0.684211	0.684211	0.684211	0.736842
110mM-8	1.2	1.8	1.8	2.2	2.2	2.2	2.3	2.4												110mM-2	0.157895	0.210526	0.157895	0.368421	0.368421	0.421053	0.421053
110mM-9	0.8	1.2	1.6	1.8	2.1	2.2	2.3	2.4												110mM-3	0.5	0.714286	1.28571	1.5	1.5	1.5	1.57143
110mM-10	0.9	1.7	1.9	2.3	2.5	2.6	2.7	2.7												110mM-4	0.75	1.125	1.25	1.5	1.5	1.75	1.75
120mM-1	2.4	2.6	3.1	3.5	3.5	3.5	3.6	3.8												110mM-5	0.8	1.6	2.2	2.4	2.6	3	3
120mM-2	1.6	2	2.1	2.2	2.5	2.5	2.6	2.8												110mM-6	0.28	0.44	0.76	0.76	0.88	0.88	0.92
120mM-3	1.1	1.3	1.5	1.8	2.1	2.1	2.2	2.3												110mM-7	0.130435	0.565217	0.826087	0.826087	1.04348	1.04348	1.08696
120mM-4	1	1.2	1.2	1.3	1.3	1.3	1.4	1.4												110mM-8	0.5	0.5	0.833333	0.833333	0.833333	0.916667	1
120mM-5	0.7	1.4	1.6	1.6	1.8	1.8	1.8	1.8												110mM-9	0.5	1	1.25	1.625	1.75	1.875	2
120mM-6	2	3	3.1	3.3	3.5	3.6	3.6	3.7												110mM-10	0.888889	1.11111	1.55556	1.77778	1.88889	2	2
120mM-7	1.9	2.7	2.8	3.3	3.4	3.5	3.6	3.7												120mM-1	0.0833333	0.291667	0.458333	0.458333	0.458333	0.5	0.583333
120mM-8	1.4	1.6	1.9	2	2	2.1	2.2	2.3												120mM-2	0.25	0.3125	0.375	0.5625	0.5625	0.625	0.75
120mM-9	1.1	1.5	1.8	2.1	2.3	2.3	2.3	2.4												120mM-3	0.181818	0.363636	0.636364	0.909091	0.909091	1	1.09091
120mM-10	0.7	0.7	0.7	0.7	0.7	0.7	0.7	0.7												120mM-4	0.2	0.2	0.3	0.3	0.3	0.4	0.4
140mM-1	1.8	2.2	2.4	2.4	2.7	2.7	2.7	2.7												120mM-5	1	1.28571	1.28571	1.57143	1.57143	1.57143	1.57143
140mM-2	1.8	1.9	2.2	2.3	2.3	2.4	2.6	2.7												120mM-6	0.5	0.55	0.65	0.75	0.8	0.8	0.85
140mM-3	1.7	2	2.2	2.5	3	3.1	3.2	3.2												120mM-7	0.421053	0.473684	0.736842	0.789474	0.842105	0.894737	0.947368
140mM-4	0.7	1.1	1.2	1.3	1.4	1.4	1.5	1.5												120mM-8	0.142857	0.357143	0.428571	0.428571	0.5	0.571429	0.642857
140mM-5	0.5	0.9	1	1.1	1.2	1.2	1.3	1.3												120mM-9	0.363636	0.636364	0.909091	1.09091	1.09091	1.09091	1.18182
140mM-6	2	2.2	2.5	2.5	2.5	2.5	2.8	2.8												120mM-10	0	0	0	0	0	0	0
140mM-7	1.7	2.1	2.4	2.4	2.7	2.7	2.8	2.8												140mM-1	0.222222	0.333333	0.333333	0.5	0.5	0.5	0.5
140mM-8	1.9	2.4	2.7	2.9	3.3	3.5	3.5	3.6												140mM-2	0.0555556	0.222222	0.277778	0.277778	0.333333	0.444444	0.5
140mM-9	1.2	1.2	1.3	1.7	1.7	1.7	1.8	2												140mM-3	0.176471	0.294118	0.470588	0.764706	0.823529	0.882353	0.882353
140mM-10	0.8	1.2	1.3	1.8	1.9	1.9	2	2.2												140mM-4	0.571429	0.714286	0.857143	1	1	1.14286	1.14286
160mM-1	1.8	1.8	2	2.1	2.2	2.2	2.6	2.6												140mM-5	0.8	1	1.2	1.4	1.4	1.6	1.6
160mM-2	1.8	2.2	2.2	2.5	2.6	2.6	2.6	2.8												140mM-6	0.1	0.25	0.25	0.25	0.25	0.4	0.4
160mM-3	1	1.3	1.6	1.9	2.1	2.1	2.2	2.2												140mM-7	0.235294	0.411765	0.411765	0.588235	0.588235	0.647059	0.647059
160mM-4	0.9	1.6	2	2	2.1	2.2	2.3	2.3												140mM-8	0.263158	0.421053	0.526316	0.736842	0.842105	0.842105	0.894737
160mM-5	0.8	1	1	1.1	1.1	1.1	1.3	1.4												140mM-9	0	0.0833333	0.416667	0.416667	0.416667	0.5	0.666667
160mM-6	2.3	2.3	2.4	2.4	2.6	2.7	2.7	2.7												140mM-10	0.5	0.625	1.25	1.375	1.375	1.5	1.75
160mM-7	2.2	2.3	2.4	2.4	2.5	2.7	2.7	2.7												160mM-1	0	0.111111	0.166667	0.222222	0.222222	0.444444	0.444444
160mM-8	1.5	2	2	2	2.4	2.4	2.6	2.6												160mM-2	0.222222	0.222222	0.388889	0.444444	0.444444	0.444444	0.555556
160mM-9	0.8	1.3	1.3	1.3	1.3	1.3	1.4	1.5												160mM-3	0.3	0.6	0.9	1.1	1.1	1.2	1.2
160mM-10	0.6	1.1	1.3	1.7	1.8	1.9	2	2.1												160mM-4	0.777778	1.22222	1.22222	1.33333	1.44444	1.55556	1.55556
180mM-1	2	2	2	2.6	2.6	2.7	2.7	2.7												160mM-5	0.25	0.25	0.375	0.375	0.375	0.625	0.75
180mM-2	1.8	2.1	2.1	2.2	2.3	2.4	2.4	2.4												160mM-6	0	0.0434783	0.0434783	0.130435	0.173913	0.173913	0.173913
180mM-3	1.5	1.6	1.6	1.8	1.8	1.9	1.9	1.9												160mM-7	0.0454545	0.0909091	0.0909091	0.136364	0.227273	0.227273	0.227273
180mM-4	1	1.2	1.2	1.7	1.8	1.8	1.8	1.8												160mM-8	0.333333	0.333333	0.333333	0.6	0.6	0.733333	0.733333
180mM-5	0.6	0.6	0.7	1.2	1.2	1.2	1.2	1.2												160mM-9	0.625	0.625	0.625	0.625	0.625	0.75	0.875
180mM-6	2	2	2	2	2	2.1	2.1	2.1												160mM-10	0.833333	1.16667	1.83333	2	2.16667	2.33333	2.5
180mM-7	2.1	2.1	2.1	2.1	2.2	2.4	2.4	2.4												180mM-1	0	0	0.3	0.3	0.35	0.35	0.35
180mM-8	1.5	1.6	1.6	1.6	1.6	1.6	1.6	1.6												180mM-2	0.166667	0.166667	0.222222	0.277778	0.333333	0.333333	0.333333
180mM-9	0.9	1	1.1	1.1	1.2	1.2	1.2	1.2												180mM-3	0.0666667	0.0666667	0.2	0.2	0.266667	0.266667	0.266667
180mM-10	0.8	0.8	0.8	0.8	0.8	0.8	0.8	0.8												180mM-4	0.2	0.2	0.7	0.8	0.8	0.8	0.8
200mM-1	3.1	3.3	3.3	3.3	3.5	3.5	3.5	3.5												180mM-5	0	0.166667	1	1	1	1	1
200mM-2	2.1	2.2	2.2	2.2	2.7	2.7	2.7	2.7												180mM-6	0	0	0	0	0.05	0.05	0.05
200mM-3	1.6	1.8	1.8	2	2	2	2	2												180mM-7	0	0	0	0.047619	0.142857	0.142857	0.142857
200mM-4	0.8	0.9	0.9	0.9	0.9	0.9	0.9	0.9												180mM-8	0.0666667	0.0666667	0.0666667	0.0666667	0.0666667	0.0666667	0.0666667
200mM-5	1.1	1.3	1.3	1.3	1.3	1.3	1.3	1.3												180mM-9	0.111111	0.222222	0.222222	0.333333	0.333333	0.333333	0.333333
200mM-6	2	2.2	2.2	2.2	2.2	2.3	2.3	2.3												180mM-10	0	0	0	0	0	0	0
200mM-7	2	2.2	2.3	2.4	2.4	2.4	2.4	2.4												200mM-1	0.0645161	0.0645161	0.0645161	0.129032	0.129032	0.129032	0.129032
200mM-8	1.5	1.5	1.5	1.5	1.5	1.5	1.5	1.5												200mM-2	0.047619	0.047619	0.047619	0.285714	0.285714	0.285714	0.285714
200mM-9	1.1	1.1	1.3	1.3	1.3	1.3	1.3	1.3												200mM-3	0.125	0.125	0.25	0.25	0.25	0.25	0.25
200mM-10	1.1	1.2	1.2	1.2	1.2	1.3	1.3	1.3												200mM-4	0.125	0.125	0.125	0.125	0.125	0.125	0.125
																				200mM-5	0.181818	0.181818	0.181818	0.181818	0.181818	0.181818	0.181818
																				200mM-6	0.1	0.1	0.1	0.1	0.15	0.15	0.15
																				200mM-7	0.1	0.15	0.2	0.2	0.2	0.2	0.2
																				200mM-8	0	0	0	0	0	0	0
																				200mM-9	0	0.181818	0.181818	0.181818	0.181818	0.181818	0.181818
																				200mM-10	0.0909091	0.0909091	0.0909091	0.0909091	0.181818	0.181818	0.181818
